# Supplementary material for: 5-Hydr­oxy-7-meth­oxy-4H-chromen-4-one
Source: Acta Crystallogr Sect E Struct Rep Online. 2007 Dec 18;64(Pt 1):o285. doi: 10.1107/S1600536807066494 (PMC2915337; doi:10.1107/S1600536807066494)
Supplement: Supplementary file 2 [file e-64-0o285-Isup2.hkl]

#
# h,k,l, Fc-squared, Fo-squared, sigma(Fo-squared) and status flag
#
data_I
_shelx_title ' Loyola LA-7'
_shelx_refln_list_code          4
_shelx_F_calc_maximum       38.29
_exptl_crystal_F_000       400.00
_reflns_d_resolution_high  0.8332
 
loop_
 _symmetry_equiv_pos_as_xyz
 'x, y, z'
 '-x, y+1/2, -z+1/2'
 '-x, -y, -z'
 'x, -y-1/2, z-1/2'
 
_cell_length_a     9.7551
_cell_length_b    11.7512
_cell_length_c     7.5211
_cell_angle_alpha  90.000
_cell_angle_beta   95.094
_cell_angle_gamma  90.000
 
_shelx_F_squared_multiplier     1.000
 
loop_
 _refln_index_h
 _refln_index_k
 _refln_index_l
 _refln_F_squared_calc
 _refln_F_squared_meas
 _refln_F_squared_sigma
 _refln_observed_status
   3   0   0      359.42      363.81      7.99 o
   6   0   0        3.62        3.21      0.26 o
   7   0   0        0.94        0.68      0.27 o
   8   0   0        4.72        4.25      0.56 o
   9   0   0        3.97        5.43      0.54 o
  10   0   0       11.17        9.39      0.81 o
  11   0   0        5.06        5.68      0.69 o
   3   1   0      607.02      599.12      9.25 o
   4   1   0      260.30      264.22      4.15 o
   6   1   0      117.29      142.43      2.32 o
   7   1   0      100.97       91.73      1.52 o
   8   1   0        0.06        0.19      0.21 o
   9   1   0       11.77       10.33      0.54 o
  10   1   0      137.14      133.03      5.01 o
  11   1   0        0.09       -0.27      0.35 o
   2   2   0     1466.39     1283.37     22.69 o
   3   2   0      553.11      537.06      8.28 o
   4   2   0       61.76       73.21      1.22 o
   5   2   0      264.49      286.42      4.58 o
   6   2   0        2.30        1.52      0.14 o
   7   2   0       83.36       90.61      1.51 o
   8   2   0      307.82      299.09      8.74 o
   9   2   0        6.64        5.45      0.43 o
  10   2   0       30.34       25.10      0.90 o
  11   2   0        1.55        1.68      0.41 o
   2   3   0      834.62      759.77     11.68 o
   3   3   0      253.03      216.69      3.46 o
   4   3   0        9.47       10.04      0.24 o
   5   3   0       20.63       19.67      0.41 o
   6   3   0       56.97       55.78      0.95 o
   7   3   0       74.11       64.57      1.19 o
   8   3   0       11.39       13.54      0.70 o
   9   3   0      111.96      113.32      3.48 o
  10   3   0       74.03       64.36      2.50 o
  11   3   0        1.16        1.10      0.32 o
   0   4   0      211.81      179.91      3.29 o
   1   4   0      395.49      374.11      5.83 o
   2   4   0     1236.06     1267.32     22.54 o
   3   4   0      796.57      872.02     15.68 o
   4   4   0      331.89      378.27      5.96 o
   5   4   0        2.77        3.87      0.17 o
   6   4   0        0.82        0.73      0.16 o
   7   4   0        0.69        0.29      0.29 o
   8   4   0      371.99      372.63     10.75 o
   9   4   0        8.04        8.19      0.60 o
  10   4   0        1.21        0.37      0.43 o
  11   4   0        0.16       -0.35      0.35 o
   1   5   0     1140.61     1103.71     16.97 o
   2   5   0      473.20      495.07      7.61 o
   3   5   0      867.09      975.03     21.53 o
   4   5   0      134.97      131.03      2.10 o
   5   5   0       17.29       14.69      0.35 o
   6   5   0       20.75       18.67      0.44 o
   7   5   0      298.84      324.33      9.47 o
   8   5   0        4.14        5.10      0.44 o
   9   5   0        9.76        9.62      0.57 o
  10   5   0        0.21       -0.31      0.31 o
   0   6   0       45.79       43.23      0.84 o
   1   6   0      243.83      277.50      3.91 o
   2   6   0      274.77      284.18      4.05 o
   3   6   0      301.47      366.54      5.87 o
   4   6   0       70.67       86.10      1.42 o
   5   6   0       38.55       32.31      0.61 o
   6   6   0      369.12      362.16     10.50 o
   7   6   0       48.21       48.41      1.60 o
   8   6   0       47.35       45.03      1.51 o
   9   6   0        0.27        0.71      0.36 o
  10   6   0       21.98       22.51      1.31 o
   1   7   0       94.00       88.15      1.29 o
   2   7   0       33.09       23.56      0.47 o
   3   7   0      264.86      247.08      3.53 o
   4   7   0        9.52        9.37      0.28 o
   5   7   0       37.51       39.94      1.07 o
   6   7   0        1.73        1.95      0.13 o
   7   7   0      369.16      368.50     10.69 o
   8   7   0       17.24       16.48      0.83 o
   9   7   0        7.41        7.85      0.59 o
  10   7   0        0.00        0.70      0.49 o
   0   8   0      263.54      283.66      5.16 o
   1   8   0       25.65       23.39      0.37 o
   2   8   0        1.49        0.54      0.14 o
   3   8   0       78.78       69.97      1.07 o
   4   8   0       30.75       34.76      1.14 o
   5   8   0       13.61       14.24      0.64 o
   6   8   0      208.64      201.26      6.09 o
   7   8   0       29.60       24.19      0.90 o
   8   8   0        4.19        5.42      0.49 o
   9   8   0        5.27        3.09      0.48 o
   1   9   0      658.23      662.19     20.37 o
   2   9   0       29.64       33.21      1.09 o
   3   9   0       79.69       73.87      2.28 o
   4   9   0        0.00        0.42      0.12 o
   5   9   0       17.25       15.40      0.66 o
   6   9   0       10.05        9.03      0.48 o
   7   9   0       17.41       18.60      0.88 o
   8   9   0        3.72        5.91      0.61 o
   0  10   0      165.63      168.05      4.96 o
   1  10   0        0.16        0.43      0.06 o
   3  10   0        0.16       -0.19      0.37 o
   4  10   0       24.40       21.29      0.80 o
   5  10   0       18.86       16.05      0.68 o
   6  10   0        6.33        5.70      0.43 o
   7  10   0       24.45       20.26      0.99 o
   8  10   0        1.12        0.63      0.50 o
   1  11   0       40.49       48.34      1.10 o
   2  11   0       44.78       42.73      1.17 o
   3  11   0       75.26       70.31      2.27 o
   4  11   0       26.42       21.29      0.99 o
   5  11   0        2.19        1.59      0.39 o
   6  11   0       13.13       15.16      0.82 o
   7  11   0        0.38        2.15      0.46 o
   0  12   0      106.81      113.59      6.10 o
   1  12   0        0.00       -0.01      0.29 o
   2  12   0        2.48        4.38      0.22 o
   3  12   0        9.11        6.90      0.36 o
   4  12   0       13.31       14.61      0.84 o
   5  12   0        1.16        1.73      0.42 o
   6  12   0        0.00       -0.26      0.31 o
   1  13   0        3.50        2.46      0.44 o
   2  13   0        5.31        6.03      0.60 o
   3  13   0        9.95       13.50      0.90 o
   4  13   0       11.85       14.65      0.96 o
   0  14   0       77.49       88.15      6.52 o
   1  14   0        1.21        1.89      0.41 o
 -11   1   1        4.83        5.14      0.46 o
 -10   1   1      119.53      111.59      4.21 o
  -9   1   1        7.23        8.44      0.47 o
  -8   1   1        1.02        1.42      0.25 o
  -7   1   1      105.19      105.15      1.73 o
  -6   1   1      213.15      235.89      3.84 o
  -5   1   1      885.21      992.65     17.70 o
  -4   1   1     1147.72     1146.71     36.14 o
  -3   1   1      283.62      291.80      4.62 o
  -2   1   1       18.48       17.56      0.30 o
   0   1   1       29.99       20.61      0.25 o
   1   1   1       58.65       49.23      1.61 o
   2   1   1      260.63      239.19      3.79 o
   3   1   1       97.53      100.29      1.59 o
   4   1   1       74.30       67.14      1.09 o
   5   1   1      170.17      181.21      2.89 o
   6   1   1      281.84      278.95      4.35 o
   7   1   1        1.53        2.18      0.17 o
   8   1   1        6.97        7.37      0.35 o
   9   1   1        0.62        1.66      0.35 o
  10   1   1       81.05       85.01      3.20 o
  11   1   1        3.84        2.41      0.52 o
 -11   2   1        7.85        5.05      0.52 o
 -10   2   1        1.43        2.13      0.28 o
  -9   2   1       86.27       80.92      2.57 o
  -8   2   1        7.06        8.50      0.46 o
  -7   2   1       68.83       66.85      1.21 o
  -6   2   1       48.98       62.17      1.09 o
  -5   2   1      182.61      193.58      3.13 o
  -4   2   1      366.18      375.20      5.93 o
  -3   2   1      142.26      148.22      2.11 o
  -2   2   1      124.15      125.08      1.83 o
  -1   2   1       24.49       16.90      0.25 o
   0   2   1       30.60       35.82      0.52 o
   1   2   1      231.98      235.97      4.31 o
   2   2   1      309.06      305.93      4.82 o
   3   2   1       40.64       36.19      0.61 o
   4   2   1       36.75       41.57      0.66 o
   5   2   1      983.92      979.18     21.25 o
   6   2   1       81.88       83.00      1.35 o
   7   2   1       17.00       16.28      0.41 o
   8   2   1       60.00       60.73      1.95 o
   9   2   1       60.93       64.28      2.09 o
  10   2   1        9.28        8.47      0.52 o
  11   2   1       46.96       42.70      2.30 o
 -11   3   1        7.14        8.47      0.52 o
 -10   3   1       12.76        9.86      0.55 o
  -9   3   1       39.60       32.95      1.14 o
  -7   3   1        4.44        3.18      0.22 o
  -6   3   1       16.71       16.69      0.42 o
  -5   3   1       80.48       90.95      1.56 o
  -4   3   1       72.77       74.84      1.28 o
  -3   3   1        7.05        6.93      0.16 o
  -2   3   1       85.46       73.52      1.23 o
  -1   3   1      176.57      181.97      2.20 o
   0   3   1       28.06       34.07      0.36 o
   1   3   1      315.84      290.41      3.74 o
   2   3   1      140.76      144.64      2.40 o
   3   3   1      194.94      195.01      3.07 o
   4   3   1      701.62      697.21     10.79 o
   5   3   1       21.92       21.57      0.43 o
   6   3   1       41.56       43.63      0.78 o
   7   3   1      149.83      151.72      3.40 o
   8   3   1      441.37      463.44     13.41 o
   9   3   1        4.30        5.26      0.43 o
  10   3   1        3.59        4.72      0.48 o
  11   3   1        2.47        2.14      0.46 o
 -11   4   1        2.10        1.73      0.39 o
 -10   4   1        0.75        1.17      0.36 o
  -9   4   1       50.77       48.31      1.60 o
  -8   4   1      125.86      127.84      3.81 o
  -7   4   1      319.93      327.65      9.61 o
  -6   4   1      462.31      471.94      7.32 o
  -5   4   1      163.37      191.95      3.25 o
  -4   4   1        0.42        0.25      0.08 o
  -2   4   1       14.70       11.24      0.27 o
  -1   4   1      468.48      493.83      5.79 o
   0   4   1      345.14      346.39      3.61 o
   1   4   1       99.33      100.39      1.33 o
   2   4   1      835.65      835.61     11.51 o
   3   4   1        0.46        0.55      0.13 o
   4   4   1       99.68      116.33      1.87 o
   5   4   1        4.92        5.48      0.20 o
   6   4   1        1.43        2.05      0.18 o
   7   4   1        0.12        0.38      0.36 o
   8   4   1       60.40       64.94      2.02 o
  10   4   1        6.31        5.91      0.46 o
 -10   5   1        3.05        4.18      0.44 o
  -9   5   1        0.75        0.27      0.28 o
  -8   5   1      182.36      181.90      5.44 o
  -7   5   1      215.09      227.72      5.47 o
  -6   5   1      532.22      561.84     10.17 o
  -5   5   1      264.49      278.10      3.92 o
  -4   5   1       36.32       40.91      0.62 o
  -3   5   1       77.47       95.89      1.55 o
  -2   5   1      401.78      439.36      5.67 o
  -1   5   1      604.14      580.39      7.38 o
   0   5   1       53.87       53.26      0.63 o
   1   5   1        0.65        0.74      0.07 o
   2   5   1      425.61      458.07      6.45 o
   3   5   1       10.16       10.20      0.23 o
   4   5   1      784.61      759.77     23.37 o
   5   5   1      194.12      205.27      3.37 o
   6   5   1       20.82       22.00      0.58 o
   7   5   1       48.20       47.81      1.55 o
   8   5   1        2.72        3.45      0.49 o
   9   5   1        0.89        0.54      0.38 o
  10   5   1        1.10        1.12      0.38 o
 -10   6   1       13.36       17.30      1.08 o
  -9   6   1       16.80       15.87      0.79 o
  -8   6   1       21.30       19.49      0.61 o
  -7   6   1      290.42      298.12      7.05 o
  -6   6   1        1.56        1.53      0.16 o
  -5   6   1      228.05      226.72      3.23 o
  -4   6   1      174.96      179.36      2.80 o
  -3   6   1      146.22      143.35      2.32 o
  -2   6   1       26.94       24.44      0.38 o
  -1   6   1      591.47      624.25      8.68 o
   0   6   1        0.32        0.64      0.05 o
   1   6   1       37.87       36.84      0.59 o
   2   6   1      834.22      863.90     11.86 o
   3   6   1      234.04      243.00      3.42 o
   4   6   1      102.08      112.50      1.68 o
   5   6   1      146.76      142.62      2.32 o
   6   6   1        4.72        2.39      0.40 o
   8   6   1       85.50       83.65      2.62 o
   9   6   1        1.15        0.77      0.39 o
  10   6   1        5.12        6.20      0.64 o
 -10   7   1        2.14        1.89      0.41 o
  -9   7   1       24.41       29.36      1.27 o
  -8   7   1        0.23        0.88      0.34 o
  -7   7   1       48.58       48.66      1.25 o
  -5   7   1        0.19        0.66      0.29 o
  -4   7   1      111.21      107.89      1.80 o
  -3   7   1       41.86       42.83      0.64 o
  -2   7   1      258.68      265.39      3.49 o
  -1   7   1      162.88      177.65      2.52 o
   0   7   1        2.78        3.50      0.08 o
   1   7   1        0.09        1.33      0.09 o
   2   7   1        0.40        0.01      0.15 o
   3   7   1       28.22       27.83      0.43 o
   4   7   1        0.45        0.38      0.08 o
   5   7   1        1.50        1.78      0.15 o
   6   7   1       66.87       66.76      2.04 o
   7   7   1       95.14       98.05      3.03 o
   8   7   1       29.39       24.66      1.12 o
   9   7   1        1.07        2.02      0.36 o
  -9   8   1        7.07        7.56      0.62 o
  -8   8   1       15.56       16.11      0.82 o
  -7   8   1       31.90       32.36      1.22 o
  -6   8   1      242.62      227.19      6.77 o
  -5   8   1        4.58        3.28      0.31 o
  -4   8   1        9.30        9.23      0.28 o
  -3   8   1        1.97        2.92      0.14 o
  -2   8   1       44.96       39.58      0.67 o
  -1   8   1      396.27      381.36      5.39 o
   0   8   1       22.30       20.54      0.30 o
   1   8   1       28.39       27.56      0.43 o
   2   8   1        0.14        0.09      0.14 o
   3   8   1        0.76        0.76      0.24 o
   4   8   1        8.06        6.74      0.41 o
   5   8   1        1.04        1.19      0.10 o
   6   8   1      102.46      102.71      2.54 o
   7   8   1        1.94        1.53      0.18 o
   8   8   1        2.14        2.95      0.41 o
   9   8   1       10.73       10.25      0.80 o
  -9   9   1        3.89        4.16      0.48 o
  -8   9   1        5.47        4.78      0.48 o
  -7   9   1       36.87       31.27      1.34 o
  -6   9   1       63.69       59.07      1.96 o
  -5   9   1       80.56       74.31      1.63 o
  -4   9   1       23.53       20.82      0.63 o
  -3   9   1       46.86       39.20      0.90 o
  -2   9   1      211.90      200.90      4.92 o
  -1   9   1        2.07        2.62      0.07 o
   0   9   1      103.60      100.49      1.69 o
   1   9   1      139.72      149.59      2.12 o
   3   9   1        1.25        2.13      0.39 o
   4   9   1        0.02        0.34      0.04 o
   5   9   1        1.24        1.36      0.33 o
   6   9   1      113.08      112.02      4.16 o
   7   9   1       39.20       34.97      1.48 o
   8   9   1       67.29       67.85      2.69 o
  -8  10   1        1.60        1.97      0.43 o
  -7  10   1        2.64        2.17      0.40 o
  -6  10   1        5.92        3.03      0.40 o
  -5  10   1       31.59       30.36      1.01 o
  -4  10   1       53.27       43.94      1.18 o
  -3  10   1        1.89        1.61      0.21 o
  -2  10   1        6.84        8.92      0.37 o
   0  10   1       17.20       15.83      0.51 o
   1  10   1       69.33       74.62      1.46 o
   2  10   1       85.01       83.84      2.10 o
   3  10   1       38.91       39.49      1.35 o
   4  10   1       94.96       89.35      2.80 o
   5  10   1        0.23        0.96      0.36 o
   6  10   1        0.08        0.56      0.36 o
   7  10   1       10.63        9.47      0.61 o
   8  10   1        4.22        4.19      0.51 o
  -7  11   1        0.00        0.10      0.32 o
  -6  11   1        7.88       10.68      0.68 o
  -5  11   1        2.22        1.40      0.39 o
  -4  11   1        3.74        3.67      0.46 o
  -3  11   1      112.62       98.61      2.54 o
  -2  11   1        2.27        3.08      0.15 o
  -1  11   1        6.23        5.45      0.21 o
   0  11   1        4.39        4.74      0.21 o
   1  11   1       13.54       14.30      0.39 o
   2  11   1      189.01      194.94      4.71 o
   3  11   1        0.09       -0.04      0.29 o
   4  11   1       64.64       57.78      2.25 o
   5  11   1       20.77       16.92      0.84 o
   6  11   1        0.21        0.73      0.33 o
   7  11   1        0.04        0.46      0.36 o
  -6  12   1        0.07        0.15      0.40 o
  -5  12   1        0.66        1.70      0.33 o
  -4  12   1        2.29        1.70      0.43 o
  -3  12   1       50.91       51.37      2.09 o
  -2  12   1        0.02        0.33      0.22 o
  -1  12   1       13.09       11.95      0.72 o
   0  12   1        3.56        4.27      0.51 o
   1  12   1        0.40        0.76      0.32 o
   2  12   1        5.25        5.22      0.30 o
   3  12   1       26.19       25.77      1.11 o
   4  12   1       12.57       10.68      0.65 o
   5  12   1        0.15        0.37      0.34 o
  -4  13   1       12.07       13.97      0.95 o
  -3  13   1       10.32       11.39      0.78 o
  -2  13   1        6.83        5.68      0.45 o
  -1  13   1        0.80        1.80      0.38 o
   0  13   1        7.66       10.01      0.65 o
   1  13   1       15.75       16.50      0.81 o
   2  13   1        0.07        0.45      0.37 o
   3  13   1        0.03       -0.01      0.46 o
   4  13   1        1.69        2.69      0.54 o
   0  14   1       41.26       51.41      2.78 o
 -11   0   2       12.90       13.69      1.04 o
 -10   0   2        5.13        6.42      0.65 o
  -9   0   2      207.10      195.72      8.14 o
  -8   0   2       79.04       70.61      3.05 o
  -7   0   2        0.98        1.08      0.23 o
  -6   0   2      374.72      380.76      8.57 o
  -5   0   2      363.18      443.54      6.88 o
  -3   0   2      251.72      241.81      4.37 o
  -2   0   2       88.11       81.43      1.34 o
  -1   0   2     1215.85      959.62     17.09 o
   3   0   2      483.84      470.61     14.62 o
   4   0   2        2.42        3.95      0.22 o
   5   0   2       12.73       13.63      0.45 o
   7   0   2      137.38      141.70      3.28 o
   8   0   2       52.27       48.88      2.18 o
   9   0   2        4.21        6.31      0.59 o
  10   0   2       30.10       26.31      1.55 o
  11   0   2       44.91       45.82      3.49 o
 -11   1   2        7.74        8.58      0.67 o
 -10   1   2        5.59        5.35      0.48 o
  -9   1   2       43.10       34.43      1.20 o
  -8   1   2       17.49       22.10      0.65 o
  -7   1   2       47.55       46.20      0.87 o
  -6   1   2       44.44       45.41      0.72 o
  -5   1   2        9.73        8.34      0.21 o
  -3   1   2       62.05       72.56      1.00 o
  -2   1   2      224.13      218.95      2.27 o
  -1   1   2      104.51       93.50      0.89 o
   3   1   2       19.09       20.29      0.39 o
   4   1   2      270.39      266.80      4.17 o
   5   1   2      535.15      550.88      8.39 o
   6   1   2      112.19      124.34      2.11 o
   7   1   2        0.00        0.29      0.15 o
   8   1   2        9.69        9.53      0.47 o
   9   1   2       24.74       22.97      0.93 o
  10   1   2        5.07        5.70      0.49 o
  11   1   2        2.32        2.37      0.45 o
 -11   2   2        0.01       -0.12      0.32 o
 -10   2   2        6.17        4.24      0.43 o
  -9   2   2      141.63      136.70      3.40 o
  -8   2   2       91.78       92.96      2.31 o
  -7   2   2        0.00        0.78      0.15 o
  -6   2   2        5.41        7.26      0.21 o
  -5   2   2        2.96        7.79      0.20 o
  -4   2   2       85.64       95.74      1.30 o
  -3   2   2      135.78      146.42      1.92 o
  -2   2   2     1284.10     1115.45     19.79 o
  -1   2   2     1408.95     1188.24     18.13 o
   3   2   2        3.39        2.89      0.12 o
   4   2   2      215.86      207.91      3.31 o
   5   2   2       32.76       35.85      0.67 o
   6   2   2       59.62       67.56      1.13 o
   7   2   2        0.17       -0.17      0.22 o
   8   2   2        0.04       -0.12      0.25 o
   9   2   2       38.53       37.65      1.25 o
  10   2   2        0.01       -0.19      0.31 o
  11   2   2       54.47       53.18      2.83 o
 -11   3   2        3.77        3.72      0.35 o
 -10   3   2        0.19        0.28      0.41 o
  -9   3   2       81.70       77.33      2.02 o
  -8   3   2       53.73       63.43      1.67 o
  -7   3   2      601.96      578.91     10.69 o
  -6   3   2        9.75       14.09      0.31 o
  -5   3   2        4.32        3.90      0.14 o
  -4   3   2       48.75       46.03      0.66 o
  -3   3   2       23.06       38.40      0.51 o
  -2   3   2       29.10       32.77      0.41 o
  -1   3   2      135.01      114.35      1.26 o
   0   3   2       20.41       20.98      0.23 o
   1   3   2       46.26       38.78      0.51 o
   2   3   2        8.58        8.02      0.20 o
   3   3   2      206.21      199.60      3.25 o
   4   3   2        6.52        9.59      0.28 o
   5   3   2       13.60       14.61      0.29 o
   6   3   2        7.77        8.15      0.26 o
   7   3   2        3.09        2.95      0.29 o
   8   3   2       68.10       67.18      2.09 o
   9   3   2      203.15      206.95      7.49 o
  10   3   2       17.81       16.46      0.66 o
 -11   4   2        0.07        1.07      0.40 o
 -10   4   2        1.63        1.93      0.36 o
  -9   4   2       12.42       10.95      0.47 o
  -8   4   2      112.90      119.99      2.96 o
  -7   4   2       45.23       53.18      1.34 o
  -6   4   2      129.60      119.21      1.73 o
  -5   4   2      105.37       99.68      1.48 o
  -4   4   2       11.90       10.73      0.20 o
  -3   4   2      161.67      144.82      1.97 o
  -2   4   2      865.78      892.35     12.36 o
  -1   4   2      490.21      432.32      5.52 o
   0   4   2        9.57       11.85      0.16 o
   1   4   2        1.31        1.42      0.07 o
   2   4   2       18.67       14.30      0.25 o
   3   4   2      779.86      811.72     17.60 o
   4   4   2       29.64       34.28      0.66 o
   5   4   2       86.48       90.18      1.55 o
   6   4   2       42.99       45.75      0.83 o
   7   4   2       30.88       35.21      1.21 o
   8   4   2      109.62      115.17      3.45 o
   9   4   2       13.19       14.53      0.78 o
  10   4   2       22.73       23.02      1.10 o
 -10   5   2        1.59        1.51      0.45 o
  -9   5   2       17.61       18.36      0.68 o
  -8   5   2       23.39       22.58      0.68 o
  -7   5   2      118.00      134.09      3.31 o
  -6   5   2      135.65      136.52      2.03 o
  -5   5   2       47.40       48.73      0.78 o
  -4   5   2        0.86        0.97      0.12 o
  -3   5   2      831.15      915.37     14.37 o
  -2   5   2      186.46      196.72      2.22 o
   0   5   2       30.12       31.70      0.34 o
   1   5   2      325.49      296.36      3.52 o
   2   5   2      708.79      728.56      9.10 o
   3   5   2      612.28      589.03      9.05 o
   4   5   2      653.85      711.44     21.66 o
   5   5   2      123.25      125.54      2.12 o
   6   5   2        0.11       -0.07      0.22 o
   7   5   2      100.50      103.74      3.12 o
   8   5   2        0.69        0.05      0.45 o
   9   5   2      106.02      108.27      4.04 o
  10   5   2        3.38        3.92      0.44 o
 -10   6   2        0.13        0.52      0.36 o
  -9   6   2        2.41        2.72      0.39 o
  -8   6   2        0.00       -0.04      0.30 o
  -7   6   2        9.56       11.17      0.39 o
  -6   6   2      448.84      465.42     11.02 o
  -5   6   2        7.31        6.38      0.26 o
  -4   6   2       57.40       57.01      0.89 o
  -3   6   2        7.76        7.55      0.17 o
  -2   6   2       46.04       65.56      0.79 o
  -1   6   2        0.28        0.50      0.07 o
   0   6   2       79.79       85.25      0.99 o
   1   6   2        1.00        1.44      0.09 o
   2   6   2       31.78       31.04      0.43 o
   3   6   2       53.86       69.72      0.98 o
   4   6   2        0.86        0.48      0.10 o
   5   6   2        0.01        0.12      0.16 o
   6   6   2        0.00       -0.24      0.24 o
   7   6   2       49.23       54.23      1.73 o
   8   6   2      200.66      195.65      7.14 o
   9   6   2        5.32        4.57      0.51 o
  10   6   2        0.94        1.63      0.42 o
 -10   7   2        0.70        0.71      0.41 o
  -9   7   2       17.53       15.50      0.82 o
  -8   7   2       18.42       17.90      0.86 o
  -7   7   2       21.47       18.16      0.74 o
  -6   7   2      232.05      219.86      6.44 o
  -5   7   2      272.63      261.82      6.28 o
  -4   7   2       43.61       37.74      0.53 o
  -3   7   2       19.09       16.07      0.27 o
  -2   7   2      128.81      131.32      1.58 o
  -1   7   2       13.42       10.70      0.18 o
   0   7   2      146.71      159.04      1.80 o
   1   7   2      482.29      478.18      6.14 o
   2   7   2       13.09       15.48      0.30 o
   3   7   2       42.51       43.23      0.57 o
   4   7   2       14.52       14.96      0.32 o
   5   7   2        3.00        2.87      0.20 o
   6   7   2        4.26        5.33      0.41 o
   7   7   2      255.77      264.72      7.81 o
   8   7   2        1.09       -0.03      0.47 o
   9   7   2        0.06       -0.33      0.33 o
  -9   8   2        0.57        0.96      0.33 o
  -8   8   2        0.78        1.14      0.35 o
  -7   8   2        5.00        5.35      0.43 o
  -6   8   2      175.26      177.93      5.25 o
  -5   8   2       14.37       12.22      0.36 o
  -4   8   2       76.00       77.51      1.48 o
  -3   8   2       12.93       11.48      0.21 o
  -2   8   2       42.18       43.20      0.64 o
  -1   8   2       62.78       59.98      0.79 o
   0   8   2        5.32        3.67      0.12 o
   1   8   2        1.11        1.54      0.11 o
   2   8   2       15.17       15.06      0.32 o
   3   8   2       12.41       13.61      0.34 o
   4   8   2       65.83       66.55      1.42 o
   5   8   2       13.13       16.21      0.51 o
   6   8   2        2.39        2.41      0.21 o
   7   8   2       11.74       11.24      0.48 o
   8   8   2       41.83       38.18      1.55 o
   9   8   2        4.92        5.41      0.56 o
  -8   9   2        9.76       11.34      0.65 o
  -7   9   2       10.23       10.82      0.69 o
  -6   9   2       76.61       65.23      1.77 o
  -5   9   2       20.97       19.20      0.49 o
  -4   9   2        2.25        1.45      0.11 o
  -3   9   2       19.40       18.47      0.48 o
  -2   9   2        0.86        1.22      0.08 o
  -1   9   2      441.92      407.42      7.52 o
   0   9   2        8.06        8.56      0.22 o
   1   9   2       73.40       73.74      1.62 o
   2   9   2       72.68       75.10      1.86 o
   3   9   2      238.02      240.70      7.21 o
   4   9   2       35.64       36.71      0.74 o
   5   9   2        0.37        0.27      0.11 o
   6   9   2        7.00        7.79      0.38 o
   7   9   2       47.70       49.34      1.97 o
   8   9   2       12.56       11.15      0.75 o
  -8  10   2        5.46        8.27      0.73 o
  -7  10   2        4.17        6.84      0.52 o
  -6  10   2        0.35       -0.18      0.29 o
  -5  10   2       21.74       19.81      0.68 o
  -4  10   2       16.85       15.95      0.53 o
  -3  10   2       18.78       14.47      0.49 o
  -2  10   2      202.65      208.94      3.91 o
  -1  10   2      202.57      213.69      4.48 o
   0  10   2      357.84      375.30     10.88 o
   1  10   2       26.67       31.47      0.72 o
   3  10   2        5.37        6.55      0.33 o
   4  10   2      129.83      128.01      3.93 o
   5  10   2        7.48        7.80      0.57 o
   6  10   2        0.16        0.62      0.46 o
   7  10   2       11.30       10.42      0.76 o
  -7  11   2        6.37        8.76      0.71 o
  -6  11   2        2.94        2.48      0.42 o
  -5  11   2        1.03        1.37      0.35 o
  -4  11   2        6.10        4.52      0.45 o
  -3  11   2        0.07        0.29      0.17 o
  -2  11   2       58.71       49.31      1.15 o
  -1  11   2       62.15       58.37      1.52 o
   0  11   2        1.12        0.20      0.19 o
   1  11   2        4.06        5.26      0.21 o
   2  11   2        0.71        0.59      0.16 o
   3  11   2      120.91      114.46      3.55 o
   4  11   2        3.86        2.51      0.41 o
   5  11   2        2.07        0.76      0.33 o
   6  11   2        5.34        6.56      0.58 o
  -5  12   2        0.78        1.67      0.40 o
  -4  12   2        1.40        1.50      0.39 o
  -3  12   2        1.27        1.13      0.39 o
  -2  12   2        2.13        3.15      0.47 o
  -1  12   2        2.95        3.03      0.46 o
   0  12   2       28.47       23.96      1.05 o
   1  12   2        4.04        3.52      0.26 o
   2  12   2        7.88        6.74      0.37 o
   3  12   2        3.44        4.37      0.31 o
   4  12   2        0.18        0.03      0.20 o
   5  12   2        1.10        0.36      0.33 o
  -3  13   2        6.47        7.44      0.61 o
  -2  13   2        5.90        8.44      0.64 o
  -1  13   2        2.71        2.67      0.48 o
   0  13   2        2.07        3.01      0.36 o
   1  13   2        2.27        1.54      0.36 o
   2  13   2        1.02        2.15      0.43 o
   3  13   2        7.64       10.55      0.78 o
 -11   1   3       11.82       15.16      0.95 o
 -10   1   3       29.70       27.11      1.20 o
  -9   1   3       43.26       46.37      1.56 o
  -8   1   3      101.05       93.06      2.02 o
  -7   1   3       13.45       13.97      0.29 o
  -6   1   3       11.56       14.63      0.27 o
  -5   1   3      115.71      126.91      1.67 o
  -4   1   3       87.01       82.26      1.11 o
  -3   1   3      588.48      605.26      6.66 o
  -2   1   3        2.78        3.26      0.07 o
  -1   1   3        9.91        9.23      0.12 o
   0   1   3        5.82        7.08      0.11 o
   1   1   3        0.55        0.06      0.07 o
   2   1   3      304.17      296.97      4.66 o
   3   1   3       10.14       10.77      0.25 o
   4   1   3        1.86        1.25      0.10 o
   5   1   3        1.23        1.58      0.13 o
   6   1   3      252.07      239.83      3.40 o
   7   1   3        2.76        2.79      0.30 o
   8   1   3       20.41       22.51      0.87 o
   9   1   3       11.87       13.94      0.67 o
  10   1   3        0.67        1.10      0.36 o
 -11   2   3        0.24        0.28      0.44 o
 -10   2   3        1.20        2.16      0.34 o
  -9   2   3      121.14      108.85      2.40 o
  -8   2   3        0.00       -0.02      0.18 o
  -7   2   3      239.17      261.24      4.46 o
  -6   2   3        9.46        8.97      0.21 o
  -5   2   3       39.34       44.45      0.65 o
  -4   2   3     1004.67     1058.22     32.56 o
  -3   2   3      314.26      310.95      3.51 o
  -2   2   3       64.29       67.31      0.75 o
  -1   2   3       55.51       46.13      0.45 o
   0   2   3      128.89      133.85      1.24 o
   1   2   3       20.27       22.97      0.29 o
   2   2   3       23.65       21.38      0.35 o
   3   2   3        2.53        3.32      0.12 o
   4   2   3       84.35       90.18      1.45 o
   5   2   3       10.18       12.13      0.28 o
   6   2   3        3.98        4.74      0.21 o
   7   2   3       14.40       14.38      0.60 o
   8   2   3        0.25        0.26      0.21 o
   9   2   3       27.32       30.98      1.34 o
  10   2   3        0.02        0.88      0.34 o
 -11   3   3       17.14       20.56      1.23 o
 -10   3   3        1.18        0.54      0.32 o
  -9   3   3        1.28        1.58      0.22 o
  -8   3   3        5.17        7.90      0.43 o
  -7   3   3      449.44      469.62     13.50 o
  -6   3   3      186.12      183.70      2.35 o
  -5   3   3      488.25      525.53      6.67 o
  -4   3   3       31.07       31.96      0.46 o
  -3   3   3        9.67        8.89      0.15 o
  -2   3   3      965.26      906.90     13.99 o
  -1   3   3       50.08       49.02      0.46 o
   0   3   3       33.06       32.42      0.35 o
   1   3   3      207.44      196.44      2.08 o
   2   3   3        2.95        5.57      0.13 o
   3   3   3      202.60      194.08      3.06 o
   4   3   3        0.44        0.53      0.10 o
   5   3   3        9.21       10.12      0.26 o
   6   3   3       51.37       49.45      1.11 o
   7   3   3        1.06        1.04      0.34 o
   8   3   3       16.23       18.58      0.77 o
   9   3   3       81.01       85.44      3.21 o
  10   3   3      114.71      118.04      6.05 o
 -10   4   3        1.90        1.23      0.31 o
  -9   4   3        0.13        0.33      0.16 o
  -8   4   3      146.86      150.53      3.63 o
  -6   4   3        9.40        7.00      0.19 o
  -5   4   3       17.85       16.75      0.29 o
  -4   4   3       54.46       52.85      0.82 o
  -3   4   3      214.58      234.09      2.66 o
  -2   4   3       50.40       46.93      0.52 o
  -1   4   3       92.63       97.34      0.91 o
   0   4   3       47.93       45.96      0.52 o
   1   4   3       97.50      103.64      1.14 o
   2   4   3        2.89        2.76      0.10 o
   3   4   3       97.88      105.89      1.73 o
   4   4   3      113.40      113.26      1.85 o
   5   4   3      188.64      175.42      2.77 o
   6   4   3       34.64       34.88      0.81 o
   7   4   3       22.78       21.64      0.81 o
   8   4   3       12.45       11.71      0.61 o
   9   4   3       80.20       85.25      3.25 o
  10   4   3        5.67        4.61      0.55 o
 -10   5   3        0.24        1.41      0.36 o
  -9   5   3        4.63        4.48      0.42 o
  -8   5   3        0.28        0.31      0.18 o
  -7   5   3       11.47       13.22      0.43 o
  -6   5   3       35.41       35.52      0.67 o
  -5   5   3        0.01       -0.08      0.15 o
  -4   5   3       17.35       21.38      0.33 o
  -3   5   3        0.22        0.37      0.08 o
  -2   5   3      746.54      711.71      9.81 o
  -1   5   3        3.00        4.37      0.10 o
   0   5   3      457.41      470.39      4.87 o
   1   5   3       28.44       27.99      0.35 o
   2   5   3        4.36        3.09      0.11 o
   3   5   3      531.33      531.16      7.30 o
   4   5   3        6.16        6.33      0.23 o
   5   5   3      110.42      111.53      2.37 o
   6   5   3       26.32       26.60      0.95 o
   7   5   3        6.74        8.70      0.45 o
   8   5   3      129.33      136.76      5.08 o
   9   5   3       44.40       44.41      1.77 o
 -10   6   3       21.82       31.01      1.73 o
  -9   6   3        3.74        4.31      0.43 o
  -8   6   3       26.92       28.78      1.21 o
  -7   6   3        9.63        9.75      0.35 o
  -6   6   3      545.65      549.92     22.39 o
  -5   6   3      711.37      764.56     31.63 o
  -4   6   3      372.66      366.74      4.30 o
  -3   6   3        0.03        0.22      0.08 o
  -2   6   3       59.80       62.13      0.68 o
  -1   6   3      647.07      647.17      8.18 o
   0   6   3       48.25       50.10      0.58 o
   1   6   3       20.09       19.24      0.29 o
   2   6   3       42.13       47.35      0.60 o
   3   6   3        8.42        8.02      0.17 o
   4   6   3        0.51        0.68      0.13 o
   5   6   3        6.80        6.27      0.28 o
   6   6   3       16.81       15.66      0.63 o
   7   6   3       60.92       65.56      2.07 o
   8   6   3       51.92       55.13      2.16 o
   9   6   3       38.16       38.98      2.10 o
  -9   7   3       15.70       17.77      1.08 o
  -8   7   3        0.12        0.81      0.41 o
  -7   7   3        2.05        1.48      0.37 o
  -6   7   3      112.76      114.03      3.44 o
  -5   7   3        1.77        1.38      0.19 o
  -4   7   3       90.65       89.02      1.45 o
  -3   7   3       16.54       15.76      0.24 o
  -2   7   3        0.28        0.29      0.07 o
  -1   7   3       19.27       19.54      0.29 o
   0   7   3       14.52       16.75      0.23 o
   1   7   3        0.02        0.14      0.08 o
   2   7   3        3.47        3.95      0.13 o
   3   7   3       99.09      103.95      1.67 o
   4   7   3       28.30       25.48      0.46 o
   5   7   3        4.10        4.79      0.29 o
   6   7   3       30.98       30.36      1.10 o
   7   7   3       63.09       68.44      2.62 o
   8   7   3       74.87       73.43      2.84 o
   9   7   3        2.00        2.25      0.44 o
  -9   8   3        5.76        7.04      0.60 o
  -8   8   3        2.05        2.73      0.34 o
  -7   8   3       21.07       20.80      0.91 o
  -6   8   3       29.14       23.61      0.60 o
  -5   8   3       44.77       45.48      1.00 o
  -4   8   3       56.81       50.57      1.02 o
  -3   8   3        0.36        0.52      0.07 o
  -2   8   3       11.18       11.33      0.22 o
  -1   8   3        8.25        7.09      0.18 o
   0   8   3       38.51       37.52      0.53 o
   1   8   3       30.68       33.33      0.56 o
   2   8   3       74.89       79.41      1.32 o
   3   8   3      118.32      109.97      1.93 o
   4   8   3        0.16        0.40      0.10 o
   5   8   3        1.62        1.51      0.19 o
   6   8   3        2.82        2.42      0.17 o
   7   8   3       31.46       34.73      1.14 o
   8   8   3       26.82       25.69      1.48 o
  -8   9   3        1.17        0.37      0.31 o
  -7   9   3       35.90       34.58      1.17 o
  -6   9   3       32.82       32.13      0.93 o
  -5   9   3      184.86      169.91      3.59 o
  -4   9   3       28.76       24.77      0.58 o
  -3   9   3        0.01        0.19      0.07 o
  -2   9   3       21.00       20.04      0.41 o
  -1   9   3      131.92      137.54      2.87 o
   1   9   3        6.78        7.49      0.28 o
   2   9   3       18.51       21.01      0.49 o
   3   9   3       95.41       95.59      2.05 o
   4   9   3        2.49        1.87      0.12 o
   5   9   3       15.64       15.50      0.48 o
   6   9   3        3.54        2.73      0.24 o
   7   9   3        4.07        4.99      0.49 o
  -7  10   3       21.85       24.84      1.45 o
  -6  10   3        3.20        2.51      0.36 o
  -5  10   3        6.31        5.69      0.30 o
  -4  10   3        1.42        1.86      0.24 o
  -3  10   3       18.95       18.20      0.57 o
  -2  10   3       63.54       59.66      1.07 o
  -1  10   3      116.82      119.99      2.52 o
   0  10   3       12.95       14.87      0.51 o
   1  10   3       22.11       22.99      0.59 o
   2  10   3      140.58      152.23      3.21 o
   3  10   3      233.33      238.25      7.09 o
   4  10   3        8.10        9.40      0.39 o
   5  10   3       20.51       19.72      0.88 o
   6  10   3       15.08       14.49      0.89 o
  -6  11   3       11.67       12.38      0.81 o
  -5  11   3        2.67        3.81      0.37 o
  -4  11   3        0.05        0.27      0.32 o
  -3  11   3       60.45       56.55      1.80 o
  -2  11   3       13.63       11.04      0.41 o
  -1  11   3        9.72       10.93      0.47 o
   0  11   3      106.75      108.11      4.09 o
   1  11   3        0.10       -0.10      0.33 o
   2  11   3       10.05        9.96      0.45 o
   3  11   3       37.10       35.98      1.23 o
   4  11   3        4.95        6.44      0.40 o
   5  11   3       15.18       13.24      0.85 o
  -5  12   3        5.03        5.79      0.50 o
  -4  12   3        1.98        2.94      0.37 o
  -3  12   3        0.01       -0.10      0.29 o
  -2  12   3       51.97       47.28      1.90 o
  -1  12   3        3.22        2.65      0.47 o
   0  12   3        2.06        2.44      0.44 o
   1  12   3        3.88        4.31      0.34 o
   2  12   3        1.11        1.51      0.27 o
   3  12   3        6.56        5.36      0.40 o
   4  12   3        2.30        2.87      0.35 o
  -2  13   3        0.41        1.04      0.39 o
  -1  13   3        0.69        1.40      0.37 o
   0  13   3        0.16        1.05      0.46 o
   1  13   3       14.28       14.85      0.92 o
 -10   0   4       15.71       16.67      1.11 o
  -9   0   4        5.98        5.46      0.54 o
  -8   0   4       15.54       12.72      0.86 o
  -7   0   4       12.39       13.67      0.43 o
  -6   0   4        0.04        0.01      0.16 o
  -5   0   4       66.08       68.70      1.31 o
  -4   0   4       68.55       73.17      1.22 o
  -2   0   4        1.35        1.05      0.06 o
  -1   0   4        6.45        8.21      0.26 o
   0   0   4      365.13      339.02      4.80 o
   4   0   4        4.79        5.14      0.24 o
   5   0   4       10.02       10.14      0.34 o
   6   0   4      299.96      290.06      8.44 o
   7   0   4       21.36       20.52      1.11 o
   8   0   4        4.31        4.18      0.58 o
   9   0   4        0.17        0.53      0.41 o
 -10   1   4        8.06        8.64      0.56 o
  -9   1   4       28.75       26.42      1.13 o
  -8   1   4      129.33      126.91      3.11 o
  -7   1   4        3.15        2.88      0.16 o
  -6   1   4        5.67        5.83      0.16 o
  -5   1   4       61.37       63.06      0.89 o
  -4   1   4      195.28      237.30      2.67 o
  -3   1   4       66.93       62.41      0.61 o
  -2   1   4       74.73       71.78      0.74 o
  -1   1   4       40.93       37.02      0.43 o
   0   1   4      133.58      116.93      1.27 o
   3   1   4       24.46       27.61      0.72 o
   4   1   4        0.05        0.56      0.13 o
   5   1   4        0.88        0.94      0.12 o
   6   1   4        0.78        0.79      0.15 o
   7   1   4      127.74      124.00      3.70 o
   8   1   4       13.52       13.50      0.66 o
   9   1   4        4.67        5.38      0.50 o
 -10   2   4       15.06       16.36      0.81 o
  -9   2   4        5.71        4.57      0.37 o
  -8   2   4      103.98       92.32      2.31 o
  -7   2   4      122.22      123.94      2.33 o
  -6   2   4      240.88      246.19      4.17 o
  -5   2   4       11.45       12.43      0.23 o
  -4   2   4        7.56        8.21      0.18 o
  -3   2   4      369.13      379.36      3.78 o
  -2   2   4       66.48       64.78      0.66 o
  -1   2   4        8.82       11.65      0.14 o
   0   2   4      155.83      147.60      1.43 o
   1   2   4      273.66      283.06      5.16 o
   3   2   4       54.37       50.21      0.76 o
   4   2   4       61.58       63.34      1.06 o
   5   2   4       24.39       25.17      0.59 o
   6   2   4       67.50       66.97      1.50 o
   7   2   4        8.65        8.37      0.43 o
   8   2   4        0.42       -0.05      0.25 o
   9   2   4       39.39       37.62      1.50 o
 -10   3   4        0.12        0.26      0.23 o
  -9   3   4       15.37       13.90      0.70 o
  -8   3   4        6.69        5.07      0.29 o
  -7   3   4      157.21      155.01      2.92 o
  -6   3   4       71.48       73.74      1.32 o
  -5   3   4       62.04       62.78      0.85 o
  -4   3   4       21.21       21.48      0.28 o
  -3   3   4        0.48        0.36      0.06 o
  -2   3   4        4.72        3.46      0.09 o
  -1   3   4        0.77        1.40      0.07 o
   0   3   4      525.50      544.66      9.77 o
   1   3   4      231.53      206.73      2.20 o
   2   3   4       69.25       63.22      0.77 o
   3   3   4      330.89      318.38      4.10 o
   4   3   4        9.86       10.88      0.27 o
   5   3   4       20.22       19.76      0.48 o
   6   3   4        0.47        0.58      0.14 o
   7   3   4        3.76        4.82      0.35 o
   8   3   4       10.89       11.22      0.63 o
   9   3   4        7.55        8.83      0.56 o
 -10   4   4        2.93        3.22      0.38 o
  -9   4   4        1.32        1.79      0.33 o
  -8   4   4        6.33        5.43      0.29 o
  -7   4   4      134.03      140.13      3.39 o
  -6   4   4      138.56      137.42      2.57 o
  -5   4   4       18.48       17.22      0.30 o
  -4   4   4        0.01        0.11      0.08 o
  -3   4   4        0.74        0.63      0.07 o
  -2   4   4      391.54      405.56      3.80 o
  -1   4   4        0.59        0.75      0.07 o
   0   4   4      403.28      397.48      5.09 o
   1   4   4        0.00        0.10      0.07 o
   2   4   4        6.01        5.77      0.12 o
   3   4   4      159.12      157.69      2.05 o
   4   4   4        0.27        0.37      0.10 o
   5   4   4      170.20      174.27      3.64 o
   6   4   4        6.18        6.08      0.31 o
   7   4   4        0.13        0.10      0.23 o
   8   4   4        4.06        3.73      0.39 o
   9   4   4       37.83       37.12      1.99 o
 -10   5   4        0.14        1.11      0.41 o
  -9   5   4        2.56        2.87      0.32 o
  -8   5   4        5.87        5.77      0.31 o
  -7   5   4        8.71       12.04      0.43 o
  -6   5   4       69.83       76.30      1.47 o
  -5   5   4      102.13       94.84      1.54 o
  -4   5   4       28.16       27.86      0.38 o
  -3   5   4        0.09       -0.05      0.09 o
  -2   5   4        6.23        6.22      0.11 o
  -1   5   4      477.22      501.34      6.40 o
   0   5   4        1.79        1.19      0.09 o
   1   5   4      126.60      127.89      1.39 o
   2   5   4       41.02       40.75      0.49 o
   3   5   4        3.17        1.97      0.11 o
   4   5   4      257.55      261.90      4.38 o
   5   5   4        0.18        0.10      0.12 o
   6   5   4       11.81       12.38      0.52 o
   7   5   4        1.88        3.36      0.36 o
   8   5   4       40.27       41.60      1.65 o
   9   5   4       59.77       58.40      3.04 o
  -9   6   4        2.70        2.56      0.43 o
  -8   6   4       22.32       22.24      0.99 o
  -7   6   4        0.03       -0.03      0.33 o
  -6   6   4       20.62       20.01      0.64 o
  -5   6   4      341.59      336.02      6.93 o
  -4   6   4       42.32       39.29      0.64 o
  -3   6   4       23.21       23.98      0.33 o
  -2   6   4       84.31       91.78      0.98 o
  -1   6   4        8.55        8.09      0.15 o
   0   6   4      171.57      180.11      2.06 o
   1   6   4       19.56       19.97      0.30 o
   2   6   4        9.59        9.53      0.16 o
   3   6   4       95.38       94.89      1.44 o
   4   6   4        0.15        0.22      0.10 o
   5   6   4       51.39       44.28      1.09 o
   6   6   4       10.36       11.05      0.54 o
   7   6   4        5.68        5.92      0.45 o
   8   6   4       74.19       78.32      4.02 o
  -9   7   4        2.57        4.67      0.50 o
  -8   7   4        3.21        2.94      0.35 o
  -7   7   4        3.14        2.53      0.28 o
  -6   7   4       25.16       24.54      0.71 o
  -5   7   4      197.78      195.51      4.14 o
  -4   7   4       35.04       31.27      0.54 o
  -3   7   4       71.09       68.82      0.93 o
  -2   7   4       23.90       25.12      0.41 o
  -1   7   4       40.69       38.50      0.63 o
   0   7   4        0.71        0.08      0.10 o
   1   7   4        3.05        3.01      0.13 o
   2   7   4       12.56       13.02      0.24 o
   3   7   4        5.81        5.66      0.16 o
   4   7   4        7.47        7.98      0.23 o
   5   7   4       26.50       28.04      0.60 o
   6   7   4        8.08        8.56      0.31 o
   7   7   4        1.56        2.30      0.37 o
   8   7   4       50.80       50.79      2.73 o
  -8   8   4        3.06        3.83      0.31 o
  -7   8   4       19.57       19.13      0.69 o
  -6   8   4        0.00       -0.29      0.29 o
  -5   8   4      218.71      203.37      4.22 o
  -4   8   4       39.23       36.78      0.77 o
  -3   8   4        2.07        2.16      0.12 o
  -2   8   4        0.24        0.05      0.10 o
  -1   8   4        6.75        5.46      0.17 o
   0   8   4       22.53       22.10      0.41 o
   1   8   4        8.07        8.00      0.20 o
   2   8   4       14.55       14.18      0.33 o
   3   8   4       16.41       18.64      0.37 o
   4   8   4        0.08        0.40      0.13 o
   5   8   4        0.15        0.34      0.13 o
   6   8   4        0.09        0.20      0.18 o
   7   8   4        0.86        0.92      0.23 o
  -7   9   4        0.47        0.86      0.19 o
  -6   9   4        0.82        0.98      0.22 o
  -5   9   4        2.47        2.48      0.17 o
  -4   9   4        5.75        4.57      0.21 o
  -3   9   4       15.94       16.21      0.39 o
  -2   9   4        0.05        0.17      0.10 o
  -1   9   4       33.07       32.16      0.75 o
   0   9   4      183.37      197.08      4.09 o
   1   9   4      117.38      125.48      2.40 o
   2   9   4       51.82       61.05      1.20 o
   3   9   4      119.31      132.61      3.06 o
   4   9   4       18.23       22.19      0.67 o
   5   9   4        3.83        4.31      0.32 o
   6   9   4        4.00        4.44      0.33 o
  -6  10   4        2.46        0.87      0.32 o
  -5  10   4       19.53       16.84      0.63 o
  -4  10   4        3.08        4.55      0.33 o
  -3  10   4        1.32        1.45      0.22 o
  -2  10   4       11.34       12.91      0.44 o
  -1  10   4       85.35       82.82      2.23 o
   0  10   4      134.53      142.37      3.29 o
   1  10   4       29.28       30.70      0.88 o
   2  10   4       28.12       29.16      0.85 o
   3  10   4       73.72       80.83      2.16 o
   4  10   4      111.41      114.19      3.00 o
   5  10   4        6.00        7.27      0.45 o
  -5  11   4        1.39        1.37      0.20 o
  -4  11   4        3.90        4.07      0.29 o
  -3  11   4       11.63       12.09      0.52 o
  -2  11   4       22.94       22.29      0.80 o
  -1  11   4        3.89        3.76      0.44 o
   0  11   4       56.35       58.09      2.26 o
   1  11   4        2.26        1.85      0.28 o
   2  11   4        1.05        1.24      0.28 o
   3  11   4       32.50       35.67      1.22 o
   4  11   4        3.98        3.35      0.35 o
  -3  12   4        1.83        1.52      0.31 o
  -2  12   4        6.13        6.20      0.55 o
  -1  12   4        3.09        3.42      0.46 o
   0  12   4        1.59        3.01      0.46 o
   1  12   4        7.81        8.65      0.51 o
   2  12   4       15.86       16.84      0.82 o
 -10   1   5        3.15        2.99      0.38 o
  -9   1   5        5.78        5.00      0.40 o
  -8   1   5       43.40       42.03      1.62 o
  -7   1   5       14.04       15.34      0.40 o
  -6   1   5       16.16       18.16      0.41 o
  -5   1   5       40.61       40.52      0.62 o
  -4   1   5        0.09        0.13      0.06 o
  -3   1   5      387.78      384.96      3.61 o
  -2   1   5       12.07       11.64      0.21 o
  -1   1   5       22.71       22.29      0.34 o
   0   1   5        9.19        9.33      0.23 o
   1   1   5       16.19       15.40      0.26 o
   2   1   5        6.08        4.19      0.09 o
   3   1   5       13.49       11.05      0.19 o
   4   1   5        7.98        7.44      0.21 o
   5   1   5        8.29        7.96      0.25 o
   6   1   5       11.51       10.48      0.31 o
   7   1   5        0.38        0.72      0.31 o
   8   1   5        4.85        5.10      0.38 o
   9   1   5        0.36        1.94      0.41 o
 -10   2   5       14.48       16.69      0.98 o
  -9   2   5       19.56       18.12      0.85 o
  -8   2   5       58.32       58.99      2.24 o
  -7   2   5       20.42       17.41      0.36 o
  -6   2   5       79.17       83.84      1.59 o
  -5   2   5        2.70        2.98      0.11 o
  -4   2   5        1.22        1.41      0.08 o
  -3   2   5        2.27        2.15      0.07 o
  -2   2   5       77.70       86.62      0.90 o
  -1   2   5       57.91       61.65      0.68 o
   0   2   5       11.72       10.90      0.19 o
   1   2   5        2.11        2.38      0.06 o
   2   2   5       24.94       24.79      0.33 o
   3   2   5       53.81       56.09      0.69 o
   4   2   5        3.26        3.28      0.14 o
   5   2   5        4.64        4.30      0.19 o
   6   2   5        1.02        0.82      0.14 o
   7   2   5       41.80       41.34      1.61 o
   8   2   5        0.09        0.26      0.24 o
  -9   3   5        0.12        0.35      0.21 o
  -8   3   5       11.25        8.89      0.47 o
  -7   3   5      165.11      168.92      3.58 o
  -6   3   5      281.96      284.35      4.82 o
  -5   3   5       64.99       66.35      1.21 o
  -4   3   5        1.19        1.40      0.08 o
  -3   3   5       63.44       61.73      0.64 o
  -2   3   5        4.41        6.15      0.11 o
  -1   3   5        8.90        7.72      0.11 o
   0   3   5        9.39        7.76      0.13 o
   1   3   5        7.80       10.62      0.17 o
   2   3   5       41.95       41.67      0.49 o
   3   3   5        0.02       -0.04      0.08 o
   4   3   5        4.47        4.47      0.15 o
   5   3   5       25.96       25.33      0.59 o
   6   3   5        0.33        0.14      0.14 o
   7   3   5        0.33       -0.08      0.31 o
   8   3   5        5.99        5.57      0.46 o
  -9   4   5        0.06        1.13      0.49 o
  -8   4   5        0.55        0.74      0.23 o
  -7   4   5        1.36        1.00      0.18 o
  -6   4   5      304.93      306.37      6.35 o
  -5   4   5        0.73        0.78      0.11 o
  -4   4   5       92.75       82.95      1.07 o
  -3   4   5       47.27       48.17      0.50 o
  -2   4   5      106.07       99.88      1.02 o
  -1   4   5      289.47      283.92      2.75 o
   0   4   5       14.54       16.40      0.25 o
   1   4   5       13.20       14.26      0.21 o
   2   4   5        8.20        9.22      0.19 o
   3   4   5        0.44        0.74      0.08 o
   4   4   5       90.40       82.91      1.44 o
   5   4   5        6.25        4.82      0.20 o
   6   4   5       15.93       15.20      0.70 o
   7   4   5        3.19        3.09      0.32 o
   8   4   5        3.68        4.19      0.47 o
  -9   5   5        2.90        3.69      0.39 o
  -8   5   5        0.08        0.40      0.26 o
  -7   5   5       21.09       20.54      0.74 o
  -6   5   5      131.93      124.62      2.39 o
  -5   5   5      184.82      179.91      3.08 o
  -4   5   5       60.93       61.21      0.88 o
  -3   5   5       72.97       66.55      0.87 o
  -2   5   5       69.90       74.18      0.97 o
  -1   5   5        0.01        0.11      0.07 o
   0   5   5      159.36      157.05      2.50 o
   1   5   5        0.18        0.33      0.07 o
   2   5   5        0.12        0.24      0.08 o
   3   5   5       32.03       30.36      0.48 o
   4   5   5        1.42        1.72      0.11 o
   5   5   5       20.85       19.24      0.43 o
   6   5   5        1.86        2.70      0.30 o
   7   5   5        5.27        5.25      0.44 o
   8   5   5        1.12        1.18      0.34 o
  -8   6   5       19.12       22.00      0.79 o
  -7   6   5        0.82        0.38      0.18 o
  -6   6   5       32.04       30.19      0.98 o
  -5   6   5       73.61       74.09      1.32 o
  -4   6   5       92.53       96.74      1.46 o
  -3   6   5        0.65        0.78      0.10 o
  -2   6   5        1.44        1.44      0.09 o
  -1   6   5        9.79       10.07      0.23 o
   0   6   5       11.75       11.12      0.26 o
   1   6   5       90.31       93.11      1.53 o
   2   6   5        0.03        0.14      0.08 o
   3   6   5       13.43       13.35      0.26 o
   4   6   5       86.05       84.26      1.31 o
   5   6   5        9.64        9.05      0.35 o
   6   6   5       11.16       10.48      0.43 o
   7   6   5       11.61       10.68      0.70 o
  -8   7   5        4.70        5.55      0.37 o
  -7   7   5        6.52        7.23      0.36 o
  -6   7   5        7.86        8.03      0.39 o
  -5   7   5      118.07      104.11      2.76 o
  -4   7   5      166.46      166.14      2.50 o
  -3   7   5       36.26       34.22      0.57 o
  -2   7   5        0.08        0.11      0.09 o
  -1   7   5       29.80       28.21      0.52 o
   0   7   5       76.06       77.60      1.26 o
   1   7   5        8.90        8.47      0.21 o
   2   7   5        0.10       -0.05      0.12 o
   3   7   5        0.90        1.00      0.10 o
   4   7   5       10.20       10.60      0.32 o
   5   7   5        0.07        0.01      0.16 o
   6   7   5        1.58        1.51      0.20 o
   7   7   5        1.09        0.68      0.20 o
  -7   8   5        2.42        2.54      0.28 o
  -6   8   5       30.88       29.30      0.99 o
  -5   8   5       11.51       11.24      0.41 o
  -4   8   5       60.71       61.93      1.37 o
  -3   8   5        7.05        6.66      0.20 o
  -2   8   5        0.28        0.30      0.10 o
  -1   8   5        0.70        0.65      0.14 o
   0   8   5       77.81       80.28      1.33 o
   1   8   5       59.94       60.53      1.03 o
   2   8   5        0.10        0.52      0.14 o
   3   8   5        0.71        0.63      0.16 o
   4   8   5        2.98        2.29      0.18 o
   5   8   5        3.17        3.56      0.22 o
   6   8   5        0.04        0.40      0.25 o
  -6   9   5        0.12        0.46      0.22 o
  -5   9   5       40.65       39.14      1.09 o
  -4   9   5        2.14        1.88      0.17 o
  -3   9   5       24.08       23.83      0.70 o
  -2   9   5       16.37       17.30      0.53 o
  -1   9   5        0.40        1.35      0.21 o
   0   9   5       41.40       41.90      1.02 o
   1   9   5       49.64       53.22      1.30 o
   2   9   5       32.14       34.64      0.99 o
   3   9   5      110.91      117.93      3.11 o
   4   9   5       43.01       46.34      1.29 o
   5   9   5        1.57        1.66      0.25 o
  -5  10   5        0.02        0.45      0.22 o
  -4  10   5       15.17       14.46      0.56 o
  -3  10   5        9.92        9.26      0.44 o
  -2  10   5       14.24       13.20      0.45 o
  -1  10   5        3.24        2.91      0.32 o
   0  10   5       90.43       94.20      2.92 o
   1  10   5      112.19      110.24      4.18 o
   2  10   5        2.54        1.80      0.23 o
   3  10   5        2.21        3.07      0.28 o
   4  10   5       52.17       50.28      1.88 o
  -3  11   5        1.28        0.96      0.23 o
  -2  11   5        9.14        9.26      0.51 o
  -1  11   5       32.21       31.50      1.72 o
   0  11   5        5.64        5.15      0.46 o
   1  11   5        2.63        2.38      0.30 o
   2  11   5        0.51        0.79      0.26 o
  -9   0   6        5.93        7.04      0.72 o
  -8   0   6       34.01       33.95      1.90 o
  -7   0   6       79.55       79.55      4.14 o
  -6   0   6       11.03       11.55      0.38 o
  -5   0   6       24.01       23.88      0.60 o
  -4   0   6       48.30       51.33      1.13 o
  -3   0   6       92.36       87.58      2.20 o
  -2   0   6        0.07        0.01      0.17 o
  -1   0   6        2.34        3.24      0.21 o
   0   0   6        8.20        7.13      0.33 o
   1   0   6       32.94       31.70      1.09 o
   4   0   6       15.05       12.93      0.42 o
   5   0   6        0.10        0.24      0.15 o
   6   0   6        2.16        1.88      0.35 o
   7   0   6        6.93        7.19      0.62 o
   8   0   6       50.56       44.99      3.36 o
  -9   1   6       10.50       12.33      0.75 o
  -8   1   6        6.83        6.26      0.37 o
  -7   1   6       16.56       15.89      0.57 o
  -6   1   6       23.75       22.12      0.46 o
  -5   1   6       19.31       18.03      0.33 o
  -4   1   6       11.50       10.73      0.22 o
  -3   1   6       57.38       57.09      0.93 o
  -2   1   6      193.15      192.87      3.33 o
  -1   1   6       15.92       16.69      0.38 o
   0   1   6        0.91        0.65      0.12 o
   1   1   6        0.43        0.09      0.15 o
   4   1   6        9.65       10.42      0.25 o
   5   1   6        0.00        0.12      0.13 o
   6   1   6        0.17        0.24      0.23 o
   7   1   6       63.15       57.05      2.16 o
  -9   2   6        0.71        0.66      0.25 o
  -8   2   6       36.54       33.39      1.30 o
  -7   2   6        2.12        1.80      0.20 o
  -6   2   6       19.37       18.89      0.40 o
  -5   2   6       20.16       21.34      0.40 o
  -4   2   6        2.29        1.74      0.09 o
  -3   2   6       19.58       18.53      0.31 o
  -2   2   6        5.38        5.36      0.21 o
  -1   2   6        0.06        0.17      0.14 o
   0   2   6        0.42        0.94      0.14 o
   1   2   6       73.86       72.95      1.31 o
   2   2   6        3.50        3.48      0.15 o
   3   2   6       10.94       10.04      0.23 o
   4   2   6       12.81       14.89      0.32 o
   5   2   6        4.76        4.57      0.19 o
   6   2   6        0.21        0.98      0.21 o
   7   2   6        0.82        0.81      0.28 o
  -9   3   6        5.54        6.96      0.49 o
  -8   3   6        3.93        3.04      0.23 o
  -7   3   6       23.46       20.20      0.60 o
  -6   3   6      184.19      176.50      3.73 o
  -5   3   6       80.79       77.51      1.26 o
  -4   3   6        2.10        2.24      0.11 o
  -3   3   6        3.98        3.71      0.10 o
  -2   3   6       31.06       30.70      0.48 o
  -1   3   6        9.69        8.85      0.21 o
   0   3   6        2.42        2.02      0.09 o
   1   3   6        0.82        0.82      0.06 o
   2   3   6        2.04        1.78      0.08 o
   3   3   6        1.59        1.44      0.09 o
   4   3   6        0.52        0.71      0.10 o
   5   3   6       13.05       10.88      0.30 o
   6   3   6        8.67        7.68      0.37 o
   7   3   6        5.17        4.95      0.39 o
  -8   4   6        3.36        3.26      0.28 o
  -7   4   6        0.89        1.02      0.23 o
  -6   4   6       14.55       14.93      0.43 o
  -5   4   6       65.52       67.64      1.13 o
  -4   4   6       31.17       32.16      0.52 o
  -3   4   6       29.54       32.74      0.50 o
  -2   4   6        3.50        3.44      0.10 o
  -1   4   6        1.81        1.57      0.07 o
   0   4   6      129.16      116.60      1.88 o
   1   4   6       10.17       10.42      0.21 o
   2   4   6        0.52        0.52      0.08 o
   3   4   6        0.02        0.19      0.09 o
   4   4   6       35.43       33.48      0.65 o
   5   4   6       42.59       37.37      0.84 o
   6   4   6        5.86        6.24      0.34 o
   7   4   6        1.01        1.11      0.22 o
  -8   5   6        6.36        6.44      0.41 o
  -7   5   6        3.68        3.79      0.26 o
  -6   5   6       27.99       26.55      0.76 o
  -5   5   6        3.22        2.58      0.17 o
  -4   5   6       59.21       61.01      1.00 o
  -3   5   6        2.84        2.76      0.11 o
  -2   5   6        6.19        6.60      0.16 o
  -1   5   6      119.16      117.10      1.77 o
   0   5   6       14.50       14.90      0.32 o
   1   5   6      119.86      118.99      1.95 o
   2   5   6        1.20        1.42      0.10 o
   3   5   6        1.96        1.62      0.11 o
   4   5   6       61.73       60.81      1.23 o
   5   5   6        7.78        6.30      0.28 o
   6   5   6       39.32       39.87      1.13 o
  -7   6   6        6.58        6.19      0.38 o
  -6   6   6        1.59        1.51      0.19 o
  -5   6   6       65.28       60.53      1.35 o
  -4   6   6       33.58       32.16      0.64 o
  -3   6   6        1.36        1.33      0.10 o
  -2   6   6        4.60        4.54      0.14 o
  -1   6   6        1.09        1.78      0.11 o
   0   6   6       15.22       14.89      0.32 o
   1   6   6        2.02        1.76      0.12 o
   2   6   6        7.05        6.03      0.18 o
   3   6   6        0.84        0.55      0.11 o
   4   6   6        5.86        5.59      0.25 o
   5   6   6        7.98        6.80      0.28 o
   6   6   6        2.15        2.12      0.21 o
  -7   7   6        1.17        1.53      0.25 o
  -6   7   6        1.34        1.44      0.20 o
  -5   7   6        0.15        0.67      0.18 o
  -4   7   6      238.41      248.60      5.72 o
  -3   7   6        5.54        5.46      0.18 o
  -2   7   6        3.76        5.06      0.16 o
  -1   7   6        1.08        0.92      0.11 o
   0   7   6        2.26        2.38      0.13 o
   1   7   6       10.88        8.88      0.27 o
   2   7   6        9.59        9.02      0.31 o
   3   7   6        9.50        8.92      0.31 o
   4   7   6        2.99        2.72      0.19 o
   5   7   6        2.89        2.81      0.24 o
  -6   8   6        1.96        1.79      0.21 o
  -5   8   6       12.94       10.92      0.40 o
  -4   8   6        7.88        8.11      0.32 o
  -3   8   6       10.72       11.29      0.39 o
  -2   8   6        7.99        7.49      0.27 o
  -1   8   6        3.27        4.30      0.24 o
   0   8   6        1.59        1.87      0.21 o
   1   8   6       27.45       27.48      0.80 o
   2   8   6        6.98        7.68      0.34 o
   3   8   6        5.13        5.48      0.26 o
   4   8   6        1.76        1.66      0.20 o
  -5   9   6        6.51        4.92      0.29 o
  -4   9   6       37.68       36.96      1.61 o
  -3   9   6        0.12        0.29      0.16 o
  -2   9   6        0.04        0.61      0.17 o
  -1   9   6        3.37        3.60      0.26 o
   0   9   6       32.13       35.70      1.04 o
   1   9   6       26.55       28.59      0.85 o
   2   9   6       16.89       18.82      0.62 o
   3   9   6        1.45        1.47      0.25 o
  -3  10   6        0.04       -0.15      0.24 o
  -2  10   6        5.58        6.42      0.40 o
  -1  10   6       12.96       13.20      0.65 o
   0  10   6        1.37        2.11      0.35 o
   1  10   6       80.13       83.89      3.09 o
   2  10   6       11.78       13.26      0.60 o
  -8   1   7        3.55        3.34      0.39 o
  -7   1   7       28.45       31.67      1.35 o
  -6   1   7        5.16        4.95      0.22 o
  -5   1   7        2.36        2.69      0.17 o
  -4   1   7        1.31        2.08      0.21 o
  -3   1   7        9.35        9.05      0.35 o
  -2   1   7        7.57        7.26      0.32 o
  -1   1   7       13.20       15.81      0.67 o
   0   1   7        3.48        4.30      0.29 o
   1   1   7        0.00        0.11      0.25 o
   2   1   7        0.51        0.68      0.24 o
   3   1   7        4.97        3.75      0.16 o
   4   1   7        6.88        7.11      0.29 o
   5   1   7        0.71        0.48      0.12 o
   6   1   7        0.81        0.76      0.38 o
  -7   2   7       13.89       12.47      0.79 o
  -6   2   7       16.53       15.79      0.61 o
  -5   2   7       23.71       24.64      0.66 o
  -4   2   7        0.89        1.22      0.10 o
  -3   2   7        5.73        5.01      0.27 o
  -2   2   7       70.02       72.65      1.61 o
  -1   2   7        1.35        1.19      0.22 o
   0   2   7        1.78        1.82      0.24 o
   1   2   7        1.00        1.72      0.26 o
   2   2   7        1.57        1.94      0.33 o
   3   2   7        0.22        0.19      0.08 o
   4   2   7        7.78        6.38      0.26 o
   5   2   7        0.10        0.22      0.11 o
   6   2   7        1.44        1.63      0.34 o
  -7   3   7        2.13        2.35      0.34 o
  -6   3   7       11.27       11.48      0.52 o
  -5   3   7      160.63      169.71      4.39 o
  -4   3   7        0.35        0.39      0.12 o
  -3   3   7       14.78       14.61      0.37 o
  -2   3   7        6.10        6.13      0.29 o
  -1   3   7        8.92        7.85      0.37 o
   0   3   7       34.86       35.03      0.97 o
   1   3   7        1.55        2.20      0.27 o
   2   3   7        0.68        0.28      0.09 o
   3   3   7        2.19        2.29      0.14 o
   4   3   7        3.89        3.30      0.24 o
   5   3   7        5.87        4.61      0.30 o
   6   3   7        4.26        3.87      0.41 o
  -7   4   7        2.54        2.70      0.23 o
  -6   4   7      105.64      106.52      3.27 o
  -5   4   7       51.62       54.04      1.50 o
  -4   4   7        0.14        0.01      0.13 o
  -3   4   7        0.98        1.40      0.14 o
  -2   4   7        0.65        0.75      0.11 o
  -1   4   7       13.57       12.98      0.39 o
   0   4   7        0.16        0.48      0.09 o
   1   4   7        7.14        6.51      0.31 o
   2   4   7        0.06       -0.06      0.07 o
   3   4   7        1.52        1.89      0.13 o
   4   4   7        3.59        3.43      0.25 o
   5   4   7        0.61        0.58      0.23 o
  -6   5   7        0.61        0.85      0.21 o
  -5   5   7        3.30        3.72      0.25 o
  -4   5   7        2.09        2.78      0.20 o
  -3   5   7        5.03        5.85      0.25 o
  -2   5   7        5.19        4.99      0.24 o
  -1   5   7       22.62       21.17      0.75 o
   0   5   7       15.62       15.38      0.50 o
   1   5   7       12.70       11.45      0.45 o
   2   5   7       12.11       12.69      0.44 o
   3   5   7        0.08        0.05      0.15 o
   4   5   7        8.89        7.79      0.33 o
   5   5   7       20.37       21.57      1.02 o
  -6   6   7        0.03        0.50      0.18 o
  -5   6   7       31.14       29.58      1.14 o
  -4   6   7      162.48      164.24      4.32 o
  -3   6   7       15.17       17.00      0.55 o
  -2   6   7       17.80       19.99      0.62 o
  -1   6   7        7.77        9.09      0.40 o
   0   6   7       15.26       12.78      0.53 o
   1   6   7       41.19       39.07      1.28 o
   2   6   7        0.15       -0.01      0.13 o
   3   6   7        3.10        2.62      0.21 o
   4   6   7        1.41        1.59      0.19 o
  -5   7   7        2.58        1.94      0.21 o
  -4   7   7       15.96       14.94      0.61 o
  -3   7   7        9.99        8.80      0.39 o
  -2   7   7        2.24        2.72      0.22 o
  -1   7   7        0.18        0.16      0.18 o
   0   7   7        0.13        0.07      0.18 o
   1   7   7        1.05        1.57      0.23 o
   2   7   7        1.13        1.10      0.23 o
   3   7   7        0.03        0.03      0.11 o
  -4   8   7        0.40        0.33      0.20 o
  -3   8   7       26.93       25.20      1.13 o
  -2   8   7        0.22        0.71      0.16 o
  -1   8   7        2.40        2.63      0.26 o
   0   8   7        0.54        1.35      0.24 o
   1   8   7        0.81        1.27      0.25 o
   2   8   7       18.26       17.51      0.85 o
  -6   0   8        2.27        2.08      0.66 o
  -5   0   8        1.87        1.25      0.34 o
  -4   0   8        3.15        2.96      0.36 o
  -3   0   8        5.58        5.90      0.46 o
  -2   0   8       52.47       51.55      2.02 o
  -1   0   8       34.23       37.65      2.16 o
   0   0   8        0.65       -0.11      0.55 o
   1   0   8        0.16        0.89      0.31 o
   2   0   8       15.14       12.85      0.73 o
   4   0   8       44.92       51.55      3.96 o
  -6   1   8        7.02        7.87      0.49 o
  -5   1   8        0.08       -0.18      0.34 o
  -4   1   8        0.07        0.59      0.24 o
  -3   1   8        4.55        5.46      0.31 o
  -2   1   8        8.99        7.76      0.47 o
  -1   1   8        6.65        5.30      0.40 o
   0   1   8        0.04       -0.21      0.40 o
   1   1   8        1.47        2.02      0.27 o
   2   1   8        6.93        4.32      0.31 o
   3   1   8        1.32        1.97      0.40 o
   4   1   8       78.68       74.22      3.87 o
  -6   2   8        3.10        3.67      0.36 o
  -5   2   8       53.08       59.78      2.21 o
  -4   2   8       12.49       12.08      0.50 o
  -3   2   8        0.13        0.57      0.21 o
  -2   2   8       22.37       20.77      0.79 o
  -1   2   8       21.94       22.53      0.99 o
   0   2   8        0.09        0.82      0.38 o
   1   2   8        1.06        1.55      0.24 o
   2   2   8        4.62        4.14      0.36 o
   3   2   8       65.52       61.81      2.65 o
   4   2   8       10.90       11.62      0.64 o
  -5   3   8        1.86        3.24      0.35 o
  -4   3   8       31.93       35.67      1.07 o
  -3   3   8        5.70        7.19      0.36 o
  -2   3   8        0.50        0.98      0.30 o
  -1   3   8        0.61        1.26      0.36 o
   0   3   8        2.11        1.45      0.28 o
   1   3   8       15.29       12.40      0.56 o
   2   3   8        7.84        9.77      0.53 o
   3   3   8        0.66        1.74      0.36 o
  -5   4   8       50.91       53.33      2.31 o
  -4   4   8        2.99        2.83      0.31 o
  -3   4   8        4.18        5.10      0.37 o
  -2   4   8        0.01        0.44      0.27 o
  -1   4   8        7.12        7.12      0.52 o
   0   4   8       20.19       19.76      0.75 o
   1   4   8        5.36        6.01      0.38 o
   2   4   8       11.79       13.26      0.71 o
   3   4   8        0.24        0.75      0.37 o
  -4   5   8       30.04       31.04      1.22 o
  -3   5   8        7.22        8.16      0.54 o
  -2   5   8        1.72        2.55      0.34 o
  -1   5   8        0.72        0.61      0.37 o
   0   5   8        4.65        3.75      0.42 o
   1   5   8       24.04       23.98      1.35 o
   2   5   8        0.82        1.27      0.37 o
  -3   6   8       55.15       65.15      2.76 o
  -2   6   8        0.27        0.89      0.31 o
  -1   6   8        2.26        3.28      0.49 o
   0   6   8        6.85        7.68      0.62 o
   1   6   8        2.25        3.42      0.56 o
  -1   1   9        4.45        6.55      0.55 o
 
